# Supplementary material for: Herbicide cycling has diverse effects on evolution of resistance in Chlamydomonas reinhardtii
Source: Evol Appl. 2012 Jun 11;6(2):197–206. doi: 10.1111/j.1752-4571.2012.00276.x (PMC3586617; doi:10.1111/j.1752-4571.2012.00276.x)
Supplement: Supplementary file 1 [file eva0006-0197-SD1.xls]

## Sheet: Dynamics of resistance
Dynamics of herbicide resistance: number of cell divisions at the weekly transfer
'weeks til resistance' was estimates as the first week when at least three cell divisions were consistently observed.
Dynamics of atrazine resistance evolution
	herbicide regime	source population	week 1	week 2	week 3	week 4	week 5	week 6	weeks til resistance observed
	A0	1	1.75147	0	1.79623	0.64801	0.872503	4.25131	6
	A0	2	0.522948	0	0	1.50332	1.63797	3.969	6
	A0	3	2.03292	0	1.4274	0.516973	2.45095	4.09839	6
	A0	4	1.30359	0	1.23667	1.59676	0.683187	3.91178	6
	A0	5	2.45095	0	3.20479	4.43979	3.9596	3.1919	3
	A0	6	2.96438	0	0.937243	1.4405	1.56771	3.79104	6
	AG1A	1	1.54428	0.393564	3.63797	4.60325	5.88033	5.95793	3
	AG1A	2	1.59062	1.18016	0.242355	4.60325	5.90001	6.62665	4
	AG1A	3	1.29218	0.88341	4.18016	4.8898	5.43154	4.99697	3
	AG1A	4	1.45095	0	3.1298	4.66685	5.53611	5.58255	3
	AG1A	5	1.45262	1.13789	4.25301	4.83375	5.86046	5.8538	3
	AG1A	6	1.82693	0.293291	4.14675	3.06594	4.82233	4.22907	3
	AG2A	1	1.79848	0	1.51247	1.67201	6.84741	5.86711	5
	AG2A	2	1.13789	0	1.51911	0.487411	6.44793	5.2405	5
	AG2A	3	1.52295	0	1.57963	0	4.55066	3.98765	5
	AG2A	4	0.518499	0	0.698042	0.65881	3.79104	3.90659	5
	AG2A	5	2.06468	0	1.23667	0.65881	6.2366	5.73697	5
	AG2A	6	2.06468	0	2.33803	0	3.59147	4.59025	5
	AG3A	1	1.03281	0	1.43784	1.02793	1.85251	3.9324	6
	AG3A	2	2.75908	0	4.31563	5.26771	4.59025	5.62042	3
	AG3A	3	1.22189	0	0	4.27662	3.25131	4.18016	4
	AG3A	4	2.06468	1.40459	0	5.33841	3.25131	4.36793	4
	AG3A	5	2.03292	0	0	4.48263	3.49425	3.59147	4
	AG3A	6	1.54428	1.52146	0.124235	1.1919	2.37603	3.89226	6
	AC1A	1	2.40141	1.4687	2.02433	2.32396	1.64168	1.01758	n/a
	AC1A	2	1.45262	0.92901	3.25301	4.49645	4.48263	4.36793	3
	AC1A	3	2.98177	1.51911	0.92901	1.02433	0.933423	1.66306	n/a
	AC1A	4	2.40141	1.88241	2.29991	4.00609	3.51911	6.96624	4
	AC1A	5	2.40141	1.4687	2.02433	2.32396	1.64168	1.01758	n/a
	AC1A	6	2.29724	1.739	1.51911	0.987651	1.21292	1.16354	n/a
	AC2A	1	0.114364	0	2.32288	1.75147	4.06023	4.77591	5
	AC2A	2	1.54428	0	2.18016	1.47513	0	4.53726	6
	AC2A	3	1.89877	0	0.998971	4.09537	5.41494	4.67931	4
	AC2A	4	1.29724	0	1.30339	0.487411	3.79104	4.48263	5
	AC2A	5	1.96734	0	1.90205	1.67201	4.35305	4.74029	5
	AC2A	6	0.50673	0	3.75942	4.04238	4.11267	4.56395	3
	AC3A	1	1.14584	0	0	1.82693	0.812285	4.86759	6
	AC3A	2	1.35494	0	0	1.36793	2.69804	4.75147	6
	AC3A	3	1.96734	0	0	1.79927	1.30359	5.34706	6
	AC3A	4	1.04947	0	1.23667	0.464319	0.293291	4.56395	6
	AC3A	5	0.951259	0	0.323958	1.4687	2.42638	4.4405	6
	AC3A	6	0.874403	0	1.56771	1.24507	1.67201	4.14675	6
Dynamics of glyphosate resistance evolution
	herbicide regime	source population	1	2	3	4	5	6	weeks til resistance observed
	G0	1	0.681193	1.15583	6.24491	6.61461	6.15802	6.17405	3
	G0	2	0.774362	0	4.9649	6.45475	6.75648	6.68893	3
	G0	3	0	0	1.72806	5.37643	6.50003	6.37025	4
	G0	4	0.566296	3.20479	6.00409	5.7901	6.47532	6.05304	2
	G0	5	0	0	3.94629	6.11156	6.63535	6.18444	3
	G0	6	0	0.522154	6.08482	6.53286	6.69588	6.68944	3
	AG1G	1	1.1952	3.33646	3.56771	6.94215	7.91512	7.57195	2
	AG1G	2	0	3.92145	5.09823	7.40549	7.86066	7.63004	2
	AG1G	3	1.75147	3.83227	7.18338	7.97896	7.92856	7.6088	2
	AG1G	4	0	2.79848	4.98653	7.02537	7.75666	7.6421	3
	AG1G	5	0.293291	4.97076	6.05097	7.66604	7.82182	7.91512	2
	AG1G	6	0	3.2802	6.14583	6.4277	8.16134	7.87712	3
	AG2G	1	0	4.11267	5.24961	7.56885	7.77382	6.89321	2
	AG2G	2	0	0.50673	3.36386	6.97421	7.8274	7.14302	3
	AG2G	3	0	5.99565	5.12757	7.18702	7.45144	8.24313	2
	AG2G	4	0	0.817772	4.70395	7.93925	5.38977	7.89076	3
	AG2G	5	0	3.1919	3.44336	5.43979	7.38217	7.6421	2
	AG2G	6	0	3.51911	0.65881	6.12837	7.45144	7.96843	4
	AG3G	1	1.79848	3.61489	5.7928	5.83367	6.62665	7.75091	2
	AG3G	2	1.77891	3.08225	5.41494	7.83576	7.57813	7.5843	2
	AG3G	3	1.08666	7.26033	6.67712	6.33957	7.34848	8.03866	2
	AG3G	4	0.426381	2.12625	4.16354	5.68682	7.48374	8.01028	3
	AG3G	5	1.36386	2.27005	5.9388	6.55594	7.93391	7.83854	3
	AG3G	6	1.81781	1.14584	1.1919	1.30359	0	5.96734	n/a
	GC1G	1	0	0	1.49916	1.07826	2.65597	1.49916	n/a
	GC1G	2	0	0	1.01612	1.75147	1.67201	1.89877	n/a
	GC1G	3	2.27005	0.575611	1.98177	2.32396	1.21292	5.01767	6
	GC1G	4	0	1.07826	1.03281	1.07826	1.49916	2.37603	n/a
	GC1G	5	1.93345	1.25039	0	2.37603	2.32396	2.09577	n/a
	GC1G	6	1.58808	0	0	0.739003	2.27005	0	n/a
	GC2G	1	2.54546	1.22189	0.660737	0.897329	1.49916	2.42638	n/a
	GC2G	2	0.487411	1.01767	2.96438	1.45466	1.82693	4.1919	6
	GC2G	3	2.40141	0.322881	2.12625	1.08705	2.85577	7.30049	6
	GC2G	4	1.26582	1.42623	2.63449	0.614887	1.89877	1.82693	n/a
	GC2G	5	0.88341	1.41184	1.30359	1.92261	1.82693	7.45793	6
	GC2G	6	0	3.03281	2.99897	4.27662	1.67201	5.87373	6
	GC3G	1	0	0	5.2632	0.336459	0.792059	5.07179	6
	GC3G	2	1.30359	2.85577	6.48782	2.32396	2.52237	5.70128	6
	GC3G	3	0.393564	2.09577	5.76856	0.852511	0.486944	0.95521	n/a
	GC3G	4	2.29724	1.38977	7.47087	2.03292	2.739	6.77041	6
	GC3G	5	2.79848	2.27005	6.87042	2.5682	1.36201	7.87986	6
	GC3G	6	1.11436	1.04238	7.76811	0	1.78763	7.53454	6
Dynamics of carbetamide resistance evolution
	herbicide regime	source population	1	2	3	4	5	6
	C0	1	0.812285	0	0	2.54546	0.293291	0.812285	n/a
	C0	2	2.08762	0	0	2.8968	3.82702	4.18627	5
	C0	3	0.0694214	0	1.25039	2.81781	1.63063	0	n/a
	C0	4	1.30359	0	0	1.43038	0.293291	0	n/a
	C0	5	1.54428	0	0	2.59062	0.88341	0.65881	n/a
	C0	6	0.951259	0	0	1.90205	1.82693	4.48741	n/a
	AC1C	1	0	2.69804	2.09577	2.61271	0	7.82461	6
	AC1C	2	0	1.1767	1.07826	3.22189	6.97023	7.5843	4
	AC1C	3	0	1.00609	1.30359	2.47513	0.293291	0.293291	n/a
	AC1C	4	0	1.04947	1.96734	0	0.812285	7.68974	6
	AC1C	5	0	0.718658	0.0694214	0	2.65597	1.58808	n/a
	AC1C	6	0	0.998971	0	1.1952	0	1.67201	n/a
	AC2C	1	0	2.81781	0	0	1.30359	2.15612	n/a
	AC2C	2	0	1.20697	1.75147	0	0	0	n/a
	AC2C	3	0	2.65597	1.96734	0	2.21415	1.03281	n/a
	AC2C	4	0	1.09839	0	0.293291	0.65881	1.67201	n/a
	AC2C	5	0	2.14584	1.30359	1.30359	0.951259	0.487411	n/a
	AC2C	6	1.82693	2.8744	-0.518499	0	0	0	n/a
	AC3C	1	2.40141	0	1.07826	1.89877	2.09577	0	n/a
	AC3C	2	1.45466	0	0.487411	0.0694214	0.0694214	1.58808	n/a
	AC3C	3	1.69804	1.07826	2.739	1.49916	1.46901	0.951259	n/a
	AC3C	4	0.568204	2.09577	0	2.03292	0	0	n/a
	AC3C	5	0.892819	0.660594	0	1.58808	0.293291	0	n/a
	AC3C	6	1.2802	2.12625	0.65881	1.67201	1.1952	0.951259	n/a
	GC1C	1	0	2.52237	1.07826	0.487411	1.67201	0.293291	n/a
	GC1C	2	0	1.29445	2.21415	1.1952	0.964381	1.58808	n/a
	GC1C	3	0	2.09577	1.07826	1.89877	2.32396	0.852511	n/a
	GC1C	4	0	1.75147	0.65881	0	2.03292	2.52237	n/a
	GC1C	5	0	1.71866	0.812285	0.0694214	0	0	n/a
	GC1C	6	0	0.874403	0.0694214	1.58808	1.40459	1.1952	n/a
	GC2C	1	1.86328	1.03338	1.40459	0	0.0694214	1.1952	n/a
	GC2C	2	2.47513	1.26582	1.30359	0	0	0.293291	n/a
	GC2C	3	0	1.1767	0.487411	0	0	1.82693	n/a
	GC2C	4	1.58808	1.08225	1.75147	1.07826	0	0	n/a
	GC2C	5	0	1.09839	0.487411	0.951259	0.951259	1.07826	n/a
	GC2C	6	2.99897	2.22189	0	0.487411	0	0.0694214	n/a
	GC3C	1	2.0739	2.54546	2.32396	1.44336	1.67201	1.07826	n/a
	GC3C	2	0.946796	2.27005	2.52237	1.44336	1.89877	1.67201	n/a
	GC3C	3	1.08225	1.07826	1.49916	2.02433	0	1.52237	n/a
	GC3C	4	1.77591	2.09577	1.85577	0.778909	0	0.487411	n/a
	GC3C	5	0.832274	2.5682	1.96734	0.293291	0	0.293291	n/a
	GC3C	6	1.17475	0.531397	2.5682	0.691671	0	1.69804	n/a

## Sheet: atrazine resistance
level of atrazine resistance
mean number of cell divisions of two replicate assays
	number of cell divisions	herbicide regime	source population
	4.89749	A	1
	4.97857	A	2
	4.72031	A	3
	4.78436	A	4
	4.46037	A	5
	4.56297	A	6
	5.99026	AG1	1
	5.27836	AG1	2
	4.75643	AG1	3
	4.90067	AG1	4
	5.32398	AG1	5
	4.83814	AG1	6
	5.45053	AG2	1
	5.64007	AG2	2
	5.66445	AG2	3
	4.61406	AG2	4
	4.55519	AG2	5
	4.49029	AG2	6
	5.38736	AG3	1
	4.55986	AG3	2
	5.89634	AG3	3
	4.6581	AG3	4
	6.4648	AG3	5
	4.2444	AG3	6
	6.72855	AC1	1
	6.5672	AC1	2
	6.64709	AC1	4
	4.5793	AC2	2
	4.63441	AC2	3
	4.95609	AC2	4
	4.47992	AC2	5
	4.82326	AC2	6
	4.67528	AC3	1
	4.61055	AC3	2
	4.94193	AC3	3
	4.60255	AC3	4
	4.69788	AC3	5
	3.85831	AC3	6

## Sheet: glyphosate resistance
level of glyphosate resistance
mean number of cell divisions of two replicate assays
	number of cell divisions	herbicide regime	source population
	6.97924	G	1
	7.26342	G	2
	7.64216	G	3
	7.23136	G	4
	7.2579	G	5
	7.0693	G	6
	6.92699	AG1	1
	7.02399	AG1	2
	7.35986	AG1	3
	7.72046	AG1	4
	7.59409	AG1	5
	7.0436	AG1	6
	6.89599	AG2	1
	7.64722	AG2	2
	7.83099	AG2	3
	6.89046	AG2	4
	6.94801	AG2	5
	7.93844	AG2	6
	7.59806	AG3	1
	7.10792	AG3	2
	7.37017	AG3	3
	7.68024	AG3	4
	7.70954	AG3	5
	7.42015	AG3	6

## Sheet: carbetamide resistance
levels of carbetamide resistance
mean number of cell divisions of two replicate assays
	number of cell divisions	herbicide regime	source population
	6.3183	C	2
	5.36194	C	6
	6.44938	AC1	1
	6.73302	AC1	2
	6.26396	AC1	4

## Sheet: Fitness in ancestral env
Fitness in ancestral environment (growth rate in the herbicide-free environment)
presented as the number of cell divisions after 4 days of growth
	herbicide regime	number of cell division in ancestral environment	source population
	A0	7.67007	1
	A0	7.7434	2
	A0	7.72135	3
	A0	8.05524	4
	A0	7.64622	5
	A0	7.6162	6
	G0	7.36305	1
	G0	7.53388	2
	G0	7.54861	3
	G0	7.31594	4
	G0	7.27943	5
	G0	7.38882	6
	C0	7.38203	2
	C0	6.86398	6
	AG1	7.60682	1
	AG1	7.33765	2
	AG1	7.20607	3
	AG1	7.67437	4
	AG1	7.44504	5
	AG1	7.69549	6
	AG2	7.79629	1
	AG2	7.75189	2
	AG2	7.79055	3
	AG2	8.07539	4
	AG2	7.59848	5
	AG2	7.65037	6
	AG3	7.94756	1
	AG3	7.4153	2
	AG3	7.84545	3
	AG3	7.95089	4
	AG3	7.6425	5
	AG3	7.65896	6
	AC1	7.18153	1
	AC1	7.29346	2
	AC1	7.48235	4
	AC2	7.93223	1
	AC2	7.6746	2
	AC2	7.66875	3
	AC2	8.13964	4
	AC2	8.01843	5
	AC2	8.06082	6
	AC3	7.78702	1
	AC3	7.71403	2
	AC3	7.845	3
	AC3	8.17307	4
	AC3	7.65549	5
	AC3	8.05937	6
	Source population	7.93066	1
	Source population	7.90544	2
	Source population	7.87679	3
	Source population	7.94687	4
	Source population	7.89094	5
	Source population	7.93233	6

## Sheet: cross protection
Cross protection data
	original herbicide	transferred into	replicate	number of cell divisions
	atrazine	glyphosate	1	5.15644
	atrazine	glyphosate	2	4.98653
	atrazine	glyphosate	3	5.06843
	carbetamide	glyphosate	1	2.89282
	carbetamide	glyphosate	2	2.27005
	carbetamide	glyphosate	3	2.96438
	herbicide-free	glyphosate	1	3.83227
	herbicide-free	glyphosate	2	4.22907
	herbicide-free	glyphosate	3	4.29218
	glyphosate	atrazine	1	4.82233
	glyphosate	atrazine	2	4.74029
	glyphosate	atrazine	3	4.65431
	carbetamide	atrazine	1	5.45618
	carbetamide	atrazine	2	5.18488
	carbetamide	atrazine	3	5.34706
	herbicide-free	atrazine	1	4.82233
	herbicide-free	atrazine	2	4.74029
	herbicide-free	atrazine	3	4.83375
	atrazine	carbetamide	1	4.18016
	atrazine	carbetamide	2	3.49425
	atrazine	carbetamide	3	3.95015
	glyphosate	carbetamide	1	4.45466
	glyphosate	carbetamide	2	3.79104
	glyphosate	carbetamide	3	3.93107
	herbicide-free	carbetamide	1	4.22907
	herbicide-free	carbetamide	2	3.8725
	herbicide-free	carbetamide	3	3.2802

## Sheet: cross-resistance
Cross-resistance: number of cell divisions in novel herbicides
Mean number of cell divisions from the two replicate assays are given
	herbicide regime	atrazine	glyphosate	carbetamide	S-metolachlor	iodosulfuron	isoproturon	tembotrione
	A0	res.	0	0	0	0	0	0
	A0	res.	0	0	0	0	0	0
	A0	res.	0	0	0	0	0	0
	A0	res.	0	0	0	0	0	0
	A0	res.	0	0	0	0	0	0
	A0	res.	0	0	0	0	0	0
	G0	0	res.	0	0	0	0	0
	G0	0	res.	0	0	0	0	0
	G0	0	res.	0	0	0	0	0
	G0	0	res.	0	0	0	0	0
	G0	0	res.	0	0	0	0	0
	G0	0	res.	0	0	0	0	0
	C0	0	0	res.	0	0	0	4.34593
	C0	0	0	res.	0	0	0	3.23906
	AG1	res.	res.	0	0	0	0	0
	AG1	res.	res.	0	0	0	0	0
	AG1	res.	res.	0	0	0	0	0
	AG1	res.	res.	0	0	0	0	0
	AG1	res.	res.	0	0	0	0	0
	AG1	res.	res.	0	0	0	0	0
	AG2	res.	res.	0	0	0	0	0
	AG2	res.	res.	0	0	0	0	0
	AG2	res.	res.	0	0	0	0	0
	AG2	res.	res.	0	0	0	0	0
	AG2	res.	res.	0	0	0	0	0
	AG2	res.	res.	0	0	0	0	0
	AG3	res.	res.	0	0	0	0	0
	AG3	res.	res.	0	0	0	0	0
	AG3	res.	res.	0	0	0	0	0
	AG3	res.	res.	0	0	0	0	0
	AG3	res.	res.	0	0	0	0	0
	AG3	res.	res.	0	0	0	0	0
	AC1	res.	0	res.	5.45786	3.54593	0	5.87908
	AC1	res.	0	res.	6.12345	3.89716	0	6.43124
	AC1	res.	0	res.	5.32399	3.65983	0	6.33239
	AC2	res.	0	0	0	0	0	0
	AC2	res.	0	0	0	0	0	0
	AC2	res.	0	0	0	0	0	0
	AC2	res.	0	0	0	0	0	0
	AC2	res.	0	0	0	0	0	0
	AC2	res.	0	0	0	0	0	0
	AC3	res.	0	0	0	0	0	0
	AC3	res.	0	0	0	0	0	0
	AC3	res.	0	0	0	0	0	0
	AC3	res.	0	0	0	0	0	0
	AC3	res.	0	0	0	0	0	0
	AC3	res.	0	0	0	0	0	0
